# Supplementary material for: Magnaporthe oryzae Auxiliary Activity Protein MoAa91 Functions as Chitin-Binding Protein To Induce Appressorium Formation on Artificial Inductive Surfaces and Suppress Plant Immunity
Source: mBio. 2020 Mar 24;11(2):e03304-19. doi: 10.1128/mBio.03304-19 (PMC7157532; doi:10.1128/mBio.03304-19)
Supplement: TABLE S1 [file mBio.03304-19-st001.xlsx]

## Sheet: A
Gene	Putative fuction	log2Ratio(Drgs/Guy11)
		Drgs1	Drgs3	Drgs4	Drgs7
MGG_16793	actin-like protein	-4.13	-3.27	-4.95	-2.69
MGG_10575	hypothetical protein	-4.47	-2.14	-4.82	-3.52
MGG_05880	hypothetical protein	-4.75	-2.66	-4.69	-3.03
MGG_17103	hypothetical protein	-3.27	-2.59	-4.43	-2.42
MGG_15011	hypothetical protein	-2.64	-2.27	-4.69	-2.2
MGG_01210	mitochondrial hypoxia responsive domain-containing protein	-2.63	-1.89	-4.68	-1.86
MGG_12936	alternative oxidase	-3.69	-1.45	-5.36	-2.17
MGG_00198	flavohemoglobin	-2.8	-1.92	-5.68	-3.1
MGG_00450	phosphoenolpyruvate carboxykinase	-1.99	-1.08	-1.17	-1.17
MGG_01790	acyl-CoA desaturase	-2.35	-4.55	-2.17	-2.86
MGG_13239	linoleate diol synthase	-3.57	-3.59	-2.04	-1.67
MGG_04034	formate dehydrogenase	-2.83	-2.93	-2.77	-2.47
MGG_13715	beta-lactamase	-5.82	-2.54	-2.37	-3.7
MGG_01230	succinate-semialdehyde dehydrogenase	-2.58	-3.3	-2.71	-1.88
MGG_06064	chitin synthase D	1.46	1.11	1.44	1.29
MGG_16718	hypothetical protein	3.65	2.34	1.66	1.91
MGG_09055	hypothetical protein	3.82	2.63	2.1	2.54
MGG_16853	hypothetical protein	6.4	5.57	5.86	4.46
MGG_02252	tetrahydroxynaphthalene reductase	5.44	3.86	4.7	3.85
MGG_05913	hypothetical protein	5.31	3.22	3.8	3.34
MGG_12939	hypothetical protein	5.35	3.97	3.41	3.16
MGG_06069	endoglucanase	5.44	3.51	3.02	2.81
MGG_13715	beta-lactamase	-3.91	-4.87	-2.97	-5.54
MGG_02647	UVI-1	-2.75	-1.01	-4.7	-3.36
MGG_05352	hypothetical protein	-1.66	-1.52	-2.53	-1.37
MGG_00777	hypothetical protein	-2.13	-1.8	-1.16	-1.62
MGG_10315	hydrophobin-like protein MPG1	1.75	1.19	1.33	1.2
MGG_00040	high-affinity glucose transporter ght2	-2.77	-3.28	1.84	-1.73
MGG_16538	hypothetical protein	-2.5	-1.93	1.36	-2.87
MGG_09261	hypothetical protein	-2.83	1.25	1.29	1.73
MGG_13767	lovastatin nonaketide synthase	-3.53	-4.24	-2.39	-1.8
MGG_07517	hypothetical protein	-1.99	-1.67	-1.87	-1.58
MGG_13239	linoleate diol synthase	-1.4	-2.62	-3.47	-2.12
MGG_08072	cholesterol oxidase	-1.57	-2.02	-3.87	-1.75
MGG_14269	hypothetical protein	-1.95	-1.19	-4.07	-2.28
MGG_09875	CAS1 domain-containing protein 1	-2.15	-1.58	-3.69	-1.3

## Sheet: B
Table S1B Different expressed secreted genes (DESGs) in DMorgs mutants and the transcription expression in 98-06 transcriptome
	Log2（RPKM+1）
ID	MY	co-0h	co-8h	co-24h	co-48h	co-72h
MGG_05785	5.89	4.93	8.47	10.06	10.1	11.27
MGG_11991	0.7	0	5.37	8.87	7.07	0
MGG_03761	3.51	1.25	1.41	0	2.92	4.23
MGG_05531	3.14	8.26	8.97	7.82	8.15	5.57
MGG_10237	0.42	0	0	9	5.89	8.31
MGG_10208	0	0	0	0	2.78	0
MGG_07630	9.77	1.71	0	8.38	11.09	12
MGG_04757	3.92	1.24	2.48	0	7.14	8.42
MGG_13764	2.62	1.83	3.56	7.96	5.85	7.01
MGG_01956	1.3	0	2.88	6.79	7.18	9.03
MGG_02257	1.6	1.38	6.82	0	6.56	7.19
MGG_07877	5.61	0	2.05	0	3.75	6.1
MGG_14269	4.82	0	5.37	7.14	5.61	0
MGG_16538	0.53	8.27	12.07	7.96	8.42	0
MGG_10878	0	4.14	10.4	8	8.65	0
MGG_10877	0.51	2.43	9.37	0	7.45	0
MGG_14513	5.68	4.15	4.92	0	7.49	8.22
MGG_09717	1.38	1.7	5.02	0	4.05	0
MGG_09055	1.33	8.56	11.49	7.57	8.44	0
MGG_12474	4.71	5.04	7.7	0	6.34	6.2
MGG_08296	1.64	3.29	3.63	0	6.1	6.68
MGG_00072	0.43	0	0	0	0	0
MGG_00067	6.51	10.92	6.61	9.3	7.5	7.04
MGG_15927	0	0	0	6.6	0	0
MGG_10318	8.2	0	0	0	10.57	12.09
MGG_10315	5.06	12.43	11.9	11.24	4.38	6.18
MGG_13063	1.67	2.97	4.41	0	8.6	8.06
MGG_02142	0	3.5	8.39	0	6.42	0
MGG_14598	0	0.64	7.9	0	4.69	0
MGG_08455	3.21	0.43	0	0	4.59	5.42
MGG_15347	4.08	0	5.56	0	0	0
MGG_05798	2.66	0	0	0	5.71	0
MGG_05865	0.99	2.23	6.65	0	4.34	0
MGG_13275	1.59	6.07	9.7	0	8.32	0
MGG_08577	7.13	4.47	5.66	0	7.19	7.69
MGG_11072	0	0	0	9.85	9.09	8.32
MGG_08736	0	2.62	6.22	0	6.29	4.04
MGG_01692	5.9	2.8	0	0	0	6.91
MGG_01678	3.08	6.67	9.12	0	5.96	0
MGG_01609	11.62	12.56	12.49	11.33	11.42	10.93
MGG_09640	9.54	1.81	3.25	0	8.32	9.81
MGG_09610	0	7.62	6.62	0	6.66	0
MGG_09602	4.6	1.42	8.84	0	7.02	0
MGG_01750	4.06	5.02	5.28	5.69	4.19	0
MGG_11149	7.36	5.18	5.15	0	5.49	6.16
MGG_04732	4.92	1.8	3.81	7.5	10.27	11.15
MGG_04582	9.87	7.62	8.27	7.18	9.01	10.5
MGG_05690	7.3	4.65	5.49	0	6.12	7.42
MGG_05663	8.63	7.2	9.4	9.85	8.44	8.12
MGG_05632	1.65	1.91	3.65	0	0	0
MGG_09875	3.78	0.98	4.68	0	6.21	9.12
MGG_09372	6.8	6.48	9.23	10.5	10.1	9.81
MGG_09377	1.05	0	5.56	0	5.14	0
MGG_09395	5	0.41	0	8.58	8.01	8.11
MGG_09398	5.38	0.79	5.08	7.16	6.21	0
MGG_03468	0.81	0	0	7.15	7.02	0
MGG_03593	11.52	3.91	4.58	7.83	10.46	11.4
MGG_15185	0.61	9.05	9.46	9.2	7.4	0
MGG_09100	0	0.7	4.77	0	5.01	7.56
MGG_09527	10.84	13.68	10.37	11.16	9.56	8.69
MGG_06069	1.36	2.19	10.9	9.19	8.21	4.79
MGG_06722	7.69	5.08	7.29	0	6.91	8.31
MGG_11870	7.85	1.57	7.43	7.01	6.28	8.81
MGG_16125	1.2	0	5.12	0	0	0
MGG_05164	2.68	5.82	10.49	10.17	9.64	5.92
MGG_12939	0.28	5.97	9.11	0	7.14	0
MGG_05063	10.08	5.62	7.78	9.13	7.97	8.59
MGG_16853	1.01	3.2	8.85	7.58	6.98	0
MGG_04900	2.95	1.68	3.48	0	4.96	0
MGG_04889	1.66	0	0	0	0	0
MGG_01261	5.27	8.17	7.95	6.82	7.57	0
MGG_11210	4.23	0.69	0	0	4.23	5.24
MGG_13598	1.18	0.67	0	0	7.97	8.48
MGG_10066	0	0	6.25	0	5.5	0
MGG_03946	0.34	0	3.63	7.62	0	0
MGG_03995	1.95	3.94	3.65	7.07	6.53	7.11
MGG_04078	4.1	4.47	5.2	0	5.41	4.96
MGG_12165	0.76	1.01	6.4	0	4.72	0
MGG_04259	0	4.85	0	0	0	0
MGG_04257	3.77	0.68	0	0	4.95	6.51
MGG_11750	9.02	8.8	7.93	8.46	8.69	9.29
MGG_07220	0.33	3.1	6.97	0	6.51	0
MGG_07101	6.41	8.65	9.18	6.57	8.18	5.31
MGG_12337	0.5	5.07	9.43	12.77	7.74	9.09
MGG_08164	8.41	7.61	8.66	6.73	8.54	8.44
MGG_08158	6.53	3.05	2.97	7.89	8.08	8.86
MGG_08047	3.5	3.99	1.87	0	4.46	7.26
MGG_08046	1.38	1.06	0	0	0	0
MGG_08045	2.6	2.39	0	0	3.22	0
MGG_02532	3.11	0.71	0	0	7.53	8.25
MGG_02647	2.48	17.58	16.1	15.23	13.78	7.3
MGG_02778	0.66	1.31	4.7	11.66	6.64	8.48
MGG_02851	9.28	5.96	5.8	8.08	9.12	9.64
MGG_02884	0	0.82	0	0	4.33	0
MGG_17896	0	0	0	0	9.67	9.11
MGG_12521	10.65	11.8	8.25	7.72	11.49	11.67
MGG_14087	0.6	6.66	7.9	6.45	6.74	0
MGG_10445	1.33	0.59	0	0	0	0
MGG_10452	0.92	0	2.54	0	8.3	9.19
MGG_10468	0.63	1.82	3.39	0	5.95	5.69
MGG_15520	0.32	0	0	0	0	0
MGG_10827	10.93	8.47	8.89	8.48	10.34	11.11
MGG_04603	2.01	1.66	3.04	0	5.68	7.7
MGG_11335	6.07	0.53	0	0	0	0
MGG_08823	2.25	7.62	9.09	7.6	7.33	0
MGG_08830	11.59	3.32	5.52	8.92	10.49	11.05
MGG_08835	8.64	7.92	8.82	8.89	8.31	9.07
MGG_14465	1.56	1.85	0	0	3.15	0
MGG_03245	2.36	2.31	7.11	0	6.93	7.65
MGG_06538	3.46	2.76	7.9	8.92	8.7	0
MGG_06493	5.55	6.99	5.05	0	0	0
MGG_12847	12.18	11.98	11.91	10.21	10.67	12.3
MGG_06302	7.68	7.79	7	7.65	7.48	5.4
MGG_10799	4.43	5.33	4.49	8.21	3.77	0
MGG_01134	7.59	7.68	7.1	6.49	6.88	6.22
MGG_01096	4.17	7.43	9.98	8.91	9.35	7.45
MGG_00994	0	0	8.2	0	6.1	5.96
MGG_00992	8.18	6.27	2.83	0	6.6	10.47
MGG_00777	9.77	7.99	9.38	0	9.26	8.86
MGG_00737	13.58	8.37	10.99	9.6	11.18	12.74
MGG_00721	2.51	0	2.76	9.97	4.58	0
MGG_00703	7.81	0	0	8.92	7.65	10.23
MGG_00592	12.67	11.08	10.53	10.64	9.83	10.04
MGG_00527	9.37	6.32	9.43	9.14	10.25	10.8
MGG_00490	4.65	6.61	6.98	0	5.31	5.35
MGG_00311	0	1.71	3.11	0	0	0
MGG_11610	0	0	0	11.01	10.42	11.15
MGG_00255	4.56	5.98	7.68	8.27	6.73	0
MGG_00227	1.59	2.54	2.68	0	2.67	0
MGG_10252	9.41	5.57	6.66	7.34	6.3	0
MGG_14307	5.85	8.58	8.47	7.61	8.56	6.34
MGG_09134	1.46	5.6	7.65	9.95	8.32	8.09
MGG_10209	0	0	0	0	4.54	0
MGG_07973	10.9	5	10.37	8.06	10.54	9.1
MGG_13610	1.15	2.12	7.13	6.94	6.4	5.68
MGG_10010	0	0	0	0	6.29	0
MGG_07623	0	10.97	6.4	10.65	7.01	0
MGG_15988	6.15	7.37	6.95	0	6.69	5.49
MGG_12979	1.04	1.57	4.13	0	3.73	0
MGG_02295	2.48	0.65	0	7.39	8.7	9.24
MGG_02253	2.81	1.15	4.43	9.47	5.37	5.64
MGG_07914	8.46	6.61	9.07	0	8.04	9.23
MGG_08611	5.08	4.56	4.34	7.22	5.29	4.98
MGG_05344	11.76	9.98	11.69	11.73	12.45	10.04
MGG_09732	2.5	3.9	3.55	0	3.24	0
MGG_09782	2.96	2.14	6.05	0	0	0
MGG_00081	10.68	11.55	11.8	11.93	11.5	10.27
MGG_05393	0	3.58	4.52	0	0	0
MGG_16377	0.34	0.42	3.26	0	2.73	0
MGG_02134	0.87	3.32	4.24	0	4.37	4.88
MGG_15251	2.08	4.79	6.51	0	5.91	0
MGG_10669	3.44	7.87	3.96	6.99	6.04	8.35
MGG_13977	2.58	0.35	4.12	6.36	0	0
MGG_08772	2.69	6.63	6.22	0	7.46	8.18
MGG_08795	5.46	6.4	7.25	0	5.57	5.12
MGG_00175	10.35	8.12	9.71	9.8	10	10.34
MGG_14061	9.92	5.78	8.32	7.29	9.05	9.47
MGG_01812	3.16	0	0	0	4.28	0
MGG_05753	8.93	9.49	8.82	9.96	9.68	10.44
MGG_05577	0.53	0.54	0	0	0	0
MGG_09848	0	6.63	6.71	0	0	8.04
MGG_14292	2.24	4.25	4.24	0	0	6.59
MGG_10710	5.52	5.92	5.45	0	6.04	5.21
MGG_03502	2.06	1.8	8.17	8.17	5.87	0
MGG_03619	6.35	10.49	9.1	8.57	8.76	8.17
MGG_03670	9.48	10.71	11.3	10.65	10.23	9.34
MGG_09570	3.11	1.62	4.86	0	2.99	4.71
MGG_06189	9.58	9.64	9.82	9.23	9.16	10.58
MGG_06080	4.43	4.12	4.35	0	4.99	5.42
MGG_06773	0.92	1.57	2.98	0	3.87	0
MGG_02376	4.55	8.42	6.81	6.81	5.51	4.59
MGG_05246	1.71	3.49	6.57	0	2.82	0
MGG_12906	3.99	4.24	5.16	7.65	3.63	5.4
MGG_05100	0.91	6.36	0	0	3.76	0
MGG_04976	6.09	6.86	5.11	0	6.91	6.59
MGG_11224	10.26	10.6	8.8	10.34	9.1	8.65
MGG_14907	6.29	4.12	4.64	0	4.72	0
MGG_09922	5.58	2.54	7.66	6.23	4.93	4.98
MGG_16250	1.74	1.59	2.73	0	4.85	0
MGG_06843	3.63	3.33	6.04	6.34	7.9	7.52
MGG_07295	5.13	5.19	3.98	6.69	4.92	6.01
MGG_08117	4.88	4.65	4.29	0	3.34	4.13
MGG_08012	8.06	5.96	5.88	0	6.69	7.04
MGG_12646	6.27	3.21	5.54	5.48	6.2	7.35
MGG_02809	5.52	6.94	6.88	0	6.8	6.38
MGG_17932	8.03	5.63	5.25	7.29	4.67	0
MGG_02915	2.09	3.37	3.82	0	3.27	0
MGG_10456	9.07	3.85	10.01	11.35	10.75	7.76
MGG_11061	4.74	4.51	4.97	0	5.61	5.88
MGG_04672	6.51	6.95	7.51	8.04	6.97	8.26
MGG_03374	2.31	2.16	1.87	7.53	7.45	9.5
MGG_03351	2.5	1.92	3.29	0	0	4.45
MGG_06494	6.72	8.22	9.31	9.31	7.13	5.48
MGG_13578	0.73	0.74	8.22	0	7.19	7.35
MGG_10798	0	1.59	0	0	0	5.36
MGG_01147	0.39	2.21	5.44	0	3.85	6.2
MGG_01001	2.87	0.69	5.11	0	3.11	4.28
MGG_00779	2.53	1.71	2.17	0	0	4.7
MGG_00531	1.51	0.59	5.43	0	0	0
MGG_00505	10.08	8.25	9.27	9.14	9.15	9.8
MGG_11574	5.47	2.89	3.62	0	3.61	0
MGG_11608	4.39	1.59	3.1	0	3.08	0
MGG_14966	4.7	0.75	0	0	0	0
MGG_07748	0	8.04	9.1	7.78	5.99	0
MGG_01655	6.69	1.16	2.64	0	0	0
MGG_09641	9.64	5.94	6.61	0	7.44	8.14
MGG_09387	0	0	0	9.71	4.33	5.16
MGG_05109	0.18	7.97	8.15	0	4.9	0
MGG_08971	1.4	0	0	0	0	7.41
MGG_13049	3.42	5.66	5.02	8.92	9.49	9.04
MGG_08758	7.26	8.87	7.72	7.31	6.58	6.37
MGG_09817	5.66	1.03	0	0	5.05	5.2
MGG_04944	8.48	1.59	0	8.19	6.98	6.51
MGG_04202	0.44	1.91	9.85	8.65	7.64	7.6
MGG_14095	2.77	1.19	5.35	5.76	2.01	0

## Sheet: C
Table S1.C List of DESGs co-regulated by four MoRgs
		Transcriptome data Log2（DMorgs/Guy11）				qRT-PCR Log2（DMorgs/Guy11）
Time	Gene	DMorgs1	DMorgs3	DMorgs4	DMorgs7	DMorgs1	DMorgs3	DMorgs4	DMorgs7	Pupative fuction
1h	MGG_12939	5.35435	3.97051	3.40941	3.16196	3.42062	1.91571	2.73031	1.80735	CBP1
	MGG_09055	3.82384	2.63491	2.10128	2.53896	6.88235	3.06454	4.78973	3.25384	CSR1
	MGG_06069	5.44182	3.50938	3.02412	2.81259	7.20442	2.4769	3.36485	2.27172	endoglucanase
4h	MGG_10315	1.74745	1.19488	1.33117	1.1959	1.73552	0.546956	-0.369595	-0.210897	MPG1
	MGG_02647	-2.51937	-2.30904	-2.75051	-1.01282	-3.8365	-2.18442	-5.32193	-2.79586	UVI-1
	MGG_00777	-2.12811	-1.79567	-1.1616	-1.62252	-0.512514	-0.0694519	-2.87832	-1.07704	hypothetical protein
	MGG_16538	-2.50481	-1.9285	1.35855	-2.86968	3.59622	2.3147	5.31419	3.87056	hypothetical protein
24h	MGG_14269	-1.95255	-1.18955	-4.07074	-2.2834	-2.1016	-1.49411	0.831877	-1.21759	hypothetical protein
	MGG_09875	-2.1475	-1.58398	-3.69146	-1.29839	-2.42663	-0.878321	2.34625	0.0398403	MAS3

## Sheet: D
Table S1.D The homologous proteins sequences of auxilary activity family 9 in fungi
strain	protein sequence
>Magnaporthe oryzae	MKSFATLGLATAFASVINAHSVFTTLLIDNVDQGDGTCVRMPNDPGTATDPIAGITSNDMACGKDGETAVAFTCPASAGSKMTFEWRLNPDYSAPGSIDKSHKGPCAVYLKQVTDIKSSPAVGPGWFKIWDDGYDEKAGQWCTEKLIANNGLMSVQLPTGLPGGYYLVRPELLALHEADKGDPQFYVGCAQIFIDGPSGTLNVPAEDSVSIPGYVQMGQKSVSFNVWQNPLDLPYPIPGPKVFNPMAPNGAAPKAASYNKAEVGAVPDNCLLKVDNWCGTEVPSYSNENDCYASATICDNQLTACYSGAGPTGSAGCKLWEAKCKGIQANCASGNPSGPPNAGAKLQSPDRQLPGPIPSAEDVVDTAVASVLPATGGAAPAGTPAPSGTPAPSAAPSPS…
>Daldinia sp	MKYSHYSFVAAAAILPTVVDAHTIFTTLFINDVSQGDGTCVRMNMDPQHCTDPIAGLDSDDMACGVDGEKSVAFTCPAPAGGKLTFEWRTWADAEQPGSIDISHKGPCAVYAKQVKDMDTGSAAGPGWIKLWEEGYDESSGKWCTEKLIDNNGLMSIDIPKSLPGGSWLFRPELLALHQADKGDPQFYTGCAQVFIKSEKTAPLNVPAEYSVSIPGYVEAGQPAVTFNIYQPKFPYPMPGPKVYKPAESKKAAAFTLASTSSKTQKQTEGEIPSDYLIKNANWVGVEVSSYSTEDGCWKASEECYSQANGCYESAPPTGSANCRTWESKCDGISAACSAGDFNGPPNKGQKLQNEDPAPPENIPATIDVSSSRKMRARRARALISGFS
>Hypoxylon sp	MRHFPPFLLGVVTALATIGDAHTAFTTLFIDDVSQGDGTCVRMSMNPQTCTYPIANINSDDMACGVGGNQPVAFTCPASTGQRLTFEWRSWPDAEQPGSIDISHKGPCAVYAKKIQDMTDSAAGPGWIKLWDEGYDESSGKWCTEKLIDNNGLLSFDIPKFLPGGYWLFRPELLALHDADKGDPQFYTGCAQIYIEGGNRAALDVPTGYSVSIPGYVQASEPGLNFNIYSPKFPYPMPGPKVYESIGSASTSSKEAQKQPEDLVPSNYLIKNANWVGVEVAEYWTEAGCWDASSACFDQAQKCYDSAPPSGGINCHVWEDKCDGISAACSAGNFEGPPNKGQKLQSKAPAPPSSFPDAVNVVVNSKKLRARYAKTKASGLS
>Rosellinia necatrix	MRQHFSVVSALVASLAAFASAHTVMTTLFIDDIRQGEGTCVRMPLDPGQCTNPIQSIYSNDMACGVDGQQAVAFTCPAPAGGKLTFQFREWADAEQPGAIDKSHKGPCAVYAKQVHDVANDEVAGPGWIKLWHEGYDATTKKWCTEKLIDNKGLLSFEIPEGLPAGYWVFRPELLALHEADKGDPQFYVGCAQVFVQSSNTAALKVPADRKVSIPGHVHANDAGLTFNIYAPSFPYMLPGPKVFAVPPPKNSKFDTTGPSVPKQTQGVIPSNYIVKNANWIGFEVPDYKDESGCWASSESCWKQAGRCYDTAPPTGDAGCTAWEGKCNGIQDACSSGNFRGPPNKGKKLTVKEPELLGNIPRPVNA
>Aureobasidium namibiae	MKISSVVPVLALMAAQSVNAHTLFSELYVDGQAQGDGTCVRMPTDPNTATDPIPSLDSSDMACGVDGTKGVARVCSINSGSTLSFEIRDWPDNPSIGSIDISHKGPCAVYLKKVDSAIDDQGTGDGWFKIWDEGYDESAGKWCTEKLITNNGHLSVNMPNGLQGGYYLVRPELLALHQADKGDPQFYAGCAQVWLNSTGNQLPQQTVSIPGYVKNGQPSTSFNIYNEPMALPYPMPGPSVYVPSSPSNLGNQKMKVVQQTQTEGLAPSDCIITNGNWDGIELDKYSDQAGCWNASTACWAQAKTCYDTAPPTGNTGCKTWEAKCQNINDQCSAGNYNGPPDYMKNLNPPVKQVSLPSPDAAQQGDGSYLPATANSAPAATTFTTSALVAKATSAPSNSN…
>Aureobasidium melanogenum	MKISSVVPVLALMAAQSVNAHTLFSELYVDGAAQGDGTCIRMPSDPNTATDPIPSLDSSDMACGVDGTKGFARVCSVDSGSVLSFEYRDWPDNPSIGSIDISHKGPCAVYLKKVDSAIDDQGTGDGWFKIWDEGYDESAGKWCTEKLIANNGHLSVNMPNGLQGGYYLVRPELLALHNADKGDPQFYVGCAQVWLNSTGSQLPQKTVSIPGYVDYNQPSTSFNIWNEPMALPYPIPGPAVYVPSSSAVGNQKLRVSQQQQTEGLAPSDCVVTNGNWDGIELDKYSDQAGCWNASTACWAQCKECYAVAPPTGNAGCKIWEDKCQNINDQCSAGNYNGPPNYMQNLNPPVKQVSLPAAVSAQNGDAKATAVTPPSEGNSLTVSTDGSCGNGVTCQGSSLG…
>Pseudomassariella vexata	MKQSVFMALAGPLAAMVDAHSIFSTLFVDDVSQGDATCVRMNPDSDQATAPVIDLASDDMACGFGGQTAVEYTCPASAGSKLTFEWRLYADGSQSGSIDANHKGPCAVYAKKVDNMATDSAAGAGWFKLWDEGYNEDTGKWCTENLIENNGLMSIVIPPGLPGGNYLFRPELLALHAVADLHQPQWYTGCAQIFVDSSNTEALEVPEEYSTSIPGYTTADNASLTLNIWTTFPLPYYVPGPHTYIVPSTYANTGGDALVQTEGVIPEDCLIKNGNWCGAEVSSYTTQDGCYSASEECYSQGQTCYDTAPPTGNKNCETWENKCKAIQDQCDAGNWNGPPDKGVKLTDAYPSITVAIPAALNADYYSGSDSDSSDNDSSDTQATAEASSLVGSSRAWETR…
>Eutypa lata	MKPTLSFLLGLARLAAVAHAHTIFTTLYVNDVSQGDGTCVRMSDTPSTCTSPVSSITSDDMACGANGQKAVAFTCPAPAGGKLTFQWRLWADAEQPGVLDKSHKGPCAIYAKQLDSSSSSSSSDAGSAAGPGWFKLWDEGYDEAAGLWCTEKLIADDGLLSFRIPAALPPGNWLFRPELLALQNANQGDPQFYVGCAQVFVEGAKAEEGGDETTAAAVMPSSKSVSIPGHVSADDPGLNFNIYSNKPAFPYPIPGPPVFVPSSSSSSSSPAKKTIIKQTEGQVPDDYLIKNANWVGVEVDAYTTQDGCWASAEQCWDQAETCYDAAPPTGNANCRVWEARCTEINDACDAGDYVGPPHGGEKLADDEPEPVPAAEIPAPVNEGQGDDGGDGEGGEDAEG…
>Thielavia terrestris	MMPSLVRFSMGLATAFASLSTAHTVFTTLFINGVDQGDGTCIRMAKKGSVCTHPIAGGLDSPDMACGRDGQQAVAFTCPAPAGSKLSFEFRMWADASQPGSIDPSHLGSTAIYLKQVSNISSDSAAGPGWFKIYAEGYDTAAKKWATEKLIDNGGLLSIELPPTLPAGYYLARSEIVTIQNVTNDHVDPQFYVGCAQLFVQGPPTTPTVPPDRLVSIPGHVHASDPGLTFNIWRDDPSKTAYTVVGPAPFSPTAAPTPTSTNTNGQQQQQQQQAIKQTDGVIPADCQLKNANWCGAEVPAYADEAGCWASSADCFAQLDACYTSAPPTGSRGCRLWEDWCTGIQQGCRAGRWRGPPPFHGEGAAAEV
>Fusarium fujikuroi	MKLLATVLGLATAANAHTLFTTLFIDGENQGDGTCVRQPKDASKANSPIYPITGGVMACGENGDKPVKFTCPAPGGAQLTFQFRESPSYSKPGAIAEGHKGPCSVYMKKVDDMNSDSAAGDGWFKVWEDGYNVKEDKWCTDTLRSNGGLLSVDLPTGLPAGYYLVRPEVLALHNAPSGDPQFYHSCAQIFIENGPEGPLEIPEKYEVSIPGYVDKKDPGVTYNIYSDKGEYPIPGPEVWNPTSKETGTKQTQKDGLVPKDCLAKNANWCGKPIAKYSGQDNCWAAAKKCWDIVGDCWDNAPPTGGKGCDTWNDYCKEINAACKAKDFEGPPNFTGKEYFAEAPGPIPAPYGDFEGSDPATDGKNSNSNDKPASKETYAAPSKTSQAAAATTEASKPAEN…
>Colletotrichum sublineola	MKFFTAVLALASAANAHTLFSELYINGKSQGDATCIRMPKDGATSTSPVAGLNSQDMACGKDGQIAAAYTCPAPGSAKLTFEFRQWPDKRQEGSIDPSHKGPCAVYVKKVDDIATTPAAGPGWFKIWDEGYDESTQKWCVDKLIDNKGLLTVELPSGLTAGYYLVRTEVLALHQAVSLKDPQYYVGCAQIYIQDGPSGALEVPSEYAVSIPGYIDGSEPGNNFNLYDNPKFPYPIPGPQAYSPTGTSSSVRAASFEGGVPSDCLIKNANWCGKPVDTYSSETGCWAAVDACYAQGNECFDSAPPTGASNCYIWNDKMCKGLEAQCRAKNFNGPPQIDMEATTSTAPGPIPAAANLNLLGSSANSNTGSGAASSAPAPVPSKTAEASPVAASSAAATPVA…

## Sheet: E
Table S1.E List of transcriptional patterns of transcription factors combined with transcriptome of M. oryzae 98-06
Cluster T1	Log2（RPKM+1）
Gene	my	co	8h	24h	48h	72h
MGG_01990T0	10.78	11.68	10.33	10.14	10.19	10.32
MGG_02045T0	3.74	5.52	4.46	0	3.89	0
MGG_09010T0	8.12	8.56	8.13	7.56	7.92	7.87
MGG_17841T0	6.62	7.31	6	5.83	6.15	4.59
MGG_01285T0	7.57	9.59	8.66	6.56	7.37	6.6
MGG_09200T0	7.56	10.19	8.04	6.03	7.47	4.78
MGG_14558T0	4.6	6.18	4.81	0	4.43	3.99
MGG_14561T0	7.88	8.09	7.52	7.02	7.59	6.75
MGG_02775T0	1.26	7.51	6.85	0	6.59	0
MGG_06355T0	5.54	5.44	5.1	0	3.77	0
MGG_06285T0	5.58	6.27	6.4	5.36	4.57	4.13
MGG_11534T0	6.65	8.88	6.86	6.85	7.2	4.06
MGG_00501T0	7.76	8.86	9.04	7.16	8.71	5.5
Average	6.43538	8.00615	7.09231	4.80846	6.60385	4.50692
Cluster T2	Log2（RPKM+1）
Gene	my	co	8h	24h	48h	72h
MGG_01987T0	6.16	6.16	5.69	0	5.88	5.29
MGG_04865T0	2.61	1.76	3.23	0	2.93	4.64
MGG_09027T0	4.2	5.67	7.31	0	6.21	6.48
MGG_03463T0	4.63	2.19	3.02	0	3.91	4.72
MGG_03664T0	4.88	5.96	6.23	0	5.29	5.68
MGG_02493T0	4.46	5.41	5.37	0	4.39	5.05
MGG_02476T0	5.21	6.11	5.67	0	5.31	5.24
MGG_05185T0	2.83	2.7	5.36	0	5.82	4.89
MGG_11712T0	5.02	6.21	6	0	5.87	5.64
MGG_09950T0	2.56	2.3	1.71	0	3.86	4.11
MGG_08015T0	5.97	5.66	5.42	0	5.62	7.23
MGG_02696T0	11.27	7.04	9.59	0	10.56	11.56
MGG_12574T0	7.16	3.99	6.34	0	6.36	5.83
MGG_02985T0	5.54	6.31	5.67	0	5.72	5.7
MGG_11061T0	4.74	4.51	4.97	0	5.61	5.88
MGG_04674T0	6	7.03	6.79	0	5.43	5.38
MGG_04761T0	5.7	5.45	5.86	0	2.73	7.36
MGG_00747T0	4.1	6.95	5.61	0	5.02	7.04
MGG_00692T0	6.03	6.67	5.85	0	4.5	5.73
Average	5.21421	5.16211	5.56263	0	5.31684	5.97105
Cluster T3	Log2（RPKM+1）
Gene	my	co	8h	24h	48h	72h
MGG_07063T0	5.63	6.81	5.58	0	0	5.66
MGG_04853T0	8.51	7.99	7.48	6.98	7.3	7.94
Average	7.07	7.4	6.53	3.49	3.65	6.8
Cluster T4	Log2（RPKM+1）
Gene	my	co	8h	24h	48h	72h
MGG_08757T0	5.67	5.24	5.64	6.04	4.94	5.37
MGG_13385T0	3.28	2.89	4.12	5.72	2.79	4.48
MGG_09487T0	3.57	3.74	4.92	7	3.04	0
MGG_04335T0	0.2	0	0	6.84	0	0
MGG_12797T0	9.7	8.6	9.14	10.45	9	8.64
Average	4.484	4.094	4.764	7.21	3.954	3.698
Cluster T5	Log2（RPKM+1）
Gene	my	co	8h	24h	48h	72h
MGG_10575T0	10.01	9.28	3.52	7.92	0	38.87
Cluster T6	Log2（RPKM+1）
Gene	my	co	8h	24h	48h	72h
MGG_13778T0	8.41	8.33	7.06	8.41	7.37	7.14
MGG_16444T0	4.68	5.71	4.99	6.48	4.97	0
MGG_05948T0	7.4	6.76	7.04	7.97	4.89	0
MGG_06748T0	5.56	7.47	6.48	6.95	5.54	4.72
MGG_01127T0	9.78	10.02	8.52	8.95	7.58	8.26
MGG_00672T0	5.47	5.64	4.91	6.73	2.81	0
MGG_00602T0	11.1	11.5	8.79	9.93	9.22	9.08
Average	7.48571	7.91857	6.82714	7.91714	6.05429	4.17143
Cluster T7	Log2（RPKM+1）
Gene	my	co	8h	24h	48h	72h
MGG_03680T0	10.89	9.15	9.25	8.92	10.57	11.23
MGG_00329T0	3.99	0.49	3.26	0	5.88	5.24
Average	7.44	4.82	6.255	4.46	8.225	8.235
Cluster T8	Log2（RPKM+1）
Gene	my	co	8h	24h	48h	72h
MGG_09531T0	5.49	6.98	6.34	6.47	6.34	5.53
MGG_02746T0	4.87	8.05	6.83	6.99	5.47	4.76
Average	5.18	7.515	6.585	6.73	5.905	5.145
Cluster T9	Log2（RPKM+1）
Gene	my	co	8h	24h	48h	72h
MGG_12958T0	6.13	7.26	6.06	6.84	6.8	6.89
Cluster T10	Log2（RPKM+1）
Gene	my	co	8h	24h	48h	72h
MGG_03959T0	1.74	1.53	1.96	0	2.74	0
MGG_04108T0	4.36	3.4	6.28	0	4.85	0
Average	3.05	2.465	4.12	0	3.795	0
Cluster T11	Log2（RPKM+1）
Gene	my	co	8h	24h	48h	72h
MGG_02595T0	4.52	3.65	3.3	6.69	5.82	4.47
MGG_06279T0	3.93	2.6	4.28	6.63	5.33	4.97
Average	4.225	3.125	3.79	6.66	5.575	4.72
Cluster T12	Log2（RPKM+1）
Gene	my	co	8h	24h	48h	72h
MGG_04428T0	9.04	7.27	7.05	7.32	6.37	7.27

## Sheet: F
Table S1.F Genes containing MoMsn2-binding sites in cluster A
Name	Strand	Start	p-value		Sites 5'-3'
MGG_09055	+	-255	9.52e-07	TTATTCCACC	AGGGGGAAAT	ATGTTTTGCA
MGG_15185	-	-550	2.89e-06	AAGAGGCGCA	AGGGGTAAAT	CGATACTAAG
MGG_00227	-	-398	2.89e-06	GGCGCCGCTA	AGGGGTAAAT	CTTTAGGCGA
MGG_03670	-	-227	3.88e-06	GGCAGGCGAG	ATGGGGAAAT	TCCGGTTGAT
MGG_01678	+	-184	3.88e-06	TTAGATCCAG	ATGGGGAAAT	GGCTTGCCTG
MGG_10066	+	-431	6.78e-06	GGGAGATTGA	CGGGGGAAAT	TTCCTTAGTC
MGG_07101	-	-311	1.16e-05	GGGGTAAACC	AGGGACAAAT	GAGCTCTGCT
MGG_07748	-	-498	1.63e-05	TTGGCCCTAA	AGGGGCAAAA	ACCCCCCACT
MGG_09610	-	-581	2.03e-05	TCTAATGAAT	CTGGGGAAAT	CAAGCCATGC
MGG_06773	-	-532	2.03e-05	CTGGGCTTGC	ATGGAGAAAT	TATCAGTCAG
MGG_06494	-	-82	2.03e-05	GTTAGAATTT	GGGGGTAAAT	GGCAAGGTTT
MGG_03502	+	-195	2.03e-05	CATGGGAAAG	ATGGAGAAAT	TCAATTACCG
MGG_10878	+	-324	2.5e-05	CTTAGGACCC	AGGGGTCAAT	TGCACAAGGT
MGG_10877	-	-385	2.5e-05	CTTAGGACCC	AGGGGTCAAT	TGCACAAGGT
MGG_09377	+	-172	2.5e-05	GCCAGAGAAT	AGGGGTCAAT	CAGGAGCCTT
MGG_05246	-	-455	2.79e-05	ACCAGCCACA	CTGGGCAAAT	TCTAAAGAGA
MGG_06538	+	-124	2.98e-05	AATGTATAAA	AGGGGCAAGT	GAAGCCGCTC
MGG_05531	+	-494	3.76e-05	CAGTAATGAA	AGGGAGAAAA	GGGGGGAGAC
MGG_02915	+	-459	3.76e-05	AGTAAGAGTG	GTGGGCAAAT	ATTGCTTGCG
MGG_06069	-	-301	4.26e-05	GGGGCACCTA	AGGTGGAAAT	GAACGCGGAG
MGG_14598	-	-352	4.72e-05	TTGAACGACA	GGGGGGAAAA	GAGCCATATG
MGG_02142	-	-31	5.21e-05	TGACCGACAA	AGGGACAAAA	GGACAAAGGC
MGG_12979	+	-321	5.98e-05	GGAACCAGCA	AGAGGCAAAT	GTGGGGTAGG
MGG_15251	-	-570	6.53e-05	AGATCGACTG	CGGGGGAAGT	TTGGGCCAGC

## Sheet: G
Table S1.G Primers used in this study
Name	sequence	purpose
RT-RGS1-F	GAGGATGCTATCAACAACCTCG	qRT-PCR
RT-RGS1-R	CCTCATTGTGTAAACCTGCTG	qRT-PCR
RT-RGS3-F	GCTCAACATATGACACTATGCC	qRT-PCR
RT-RGS3-R	TGACATCTGCGCATCCTGATC	qRT-PCR
RT-RGS4-F	GACCGCATACTGCAAGTTGAC	qRT-PCR
RT-RGS4-R	TGCAGCTTGCCATCATTGTAC	qRT-PCR
RT-RGS7-F	GCCAGTTCGGTCTGTTGATT	qRT-PCR
RT-RGS7-R	GAACTTGCCTAGCAGCGTCT	qRT-PCR
RT-MGG_10575-F	AAGGCTACGATCCTGAGCAA	qRT-PCR
RT-MGG_10575-R	CCACTGTTGTTGATGCTGCT	qRT-PCR
RT-MGG_00450-F	CAGCAACATCATCCTCCTGA	qRT-PCR
RT-MGG_00450-R	TGGTGCTCAATCTTGTCAGC	qRT-PCR
RT-MGG_16853-F	GTCGAGGTGCAATCTCAGGT	qRT-PCR
RT-MGG_16853-R	TAGACGTGGTCCTCCATTCC	qRT-PCR
RT-MGG_12939-F	GACATTTGGGACAAGGCTGT	qRT-PCR
RT-MGG_12939-R	CTGACCTTGCGGTACCAGTT	qRT-PCR
RT-MGG_02647-F	AAATCATTGCTGGCTTCACC	qRT-PCR
RT-MGG_02647-R	CGACAACGCTCTCAAGCTGG	qRT-PCR
RT-MGG_13715-F	GTCCTAGCCACCATCCTCAA	qRT-PCR
RT-MGG_13715-R	GGCTGCAGGAACGTCAGT	qRT-PCR
RT-MGG_09261-F	ACCGGTACCTCCACCAACTC	qRT-PCR
RT-MGG_09261-R	CAGTCATGCCCGAGGTGT	qRT-PCR
RT-MGG_13767-F	TGGACTTTTTCGTCATGCTG	qRT-PCR
RT-MGG_13767-R	GGTTCTTGTTGAGCGTCTCC	qRT-PCR
RT-MGG_09055-F	CGCTCATCAACTCTATGGGG	qRT-PCR
RT-MGG_09055-R	GCAGAATAGCAGGCCTTGAC	qRT-PCR
RT-MGG_10315-F	TCTCCATGGCTCAGCAGAAG	qRT-PCR
RT-MGG_10315-R	TTGATGGGGATGAGCTGGTT	qRT-PCR
RT-MGG_09875-F	ACCTGCAAGATCAACTCGGA	qRT-PCR
RT-MGG_09875-R	CAGACGTTCTCTTGACCAGC	qRT-PCR
RT-MGG_00777-F	CTGGCGAAGAAGTCCTCGA	qRT-PCR
RT-MGG_00777-R	CCATCTTGTCCTCGCCATTG	qRT-PCR
RT-MGG_16538-F	TCTTGAGAGAGCACGGACAC	qRT-PCR
RT-MGG_16538-R	TACCGCAACCAAGAACCTCT	qRT-PCR
RT-MGG_14269-F	CTCCGTCTCACACTCCCAAG	qRT-PCR
RT-MGG_14269-R	GAGACGGAGGTGGTGGTG	qRT-PCR
RT-MGG_00501-F	AGACGTCAAGAGCACCTGAA	qRT-PCR
RT-MGG_00501-R	AATGTTGAGAGGAATGGCGC	qRT-PCR
RT-MGG_09377-F	TCGACTACATCCTGAACGCA	qRT-PCR
RT-MGG_09377-R	CTGCCCAAGTCCATCGAAAG	qRT-PCR
RT-MGG_06494-F	GTGGGCCAAGTACGACATTC	qRT-PCR
RT-MGG_06494-R	CGAGGAAGATGCAGAGACCA	qRT-PCR
RT-MGG_07101-F	GTCAACCCGGTTTCCTTCAC	qRT-PCR
RT-MGG_07101-R	TCATGTCAACGTTGCAGGTG	qRT-PCR
MGG-06069-U-F	TAA GGTACC GCGTCTGAGCTTGTGGTAAG	knockout vector-pCX62
MGG-06069-U-R	TAA CTCGAG TGTTATGGTTGGAAATTGGTG	knockout vector-pCX62
MGG-06069-D-F	TAA GGATCC GTGAGTTTCCACTCTTGGATAG	knockout vector-pCX62
MGG-06069-D-R	TAA CCGCGG TCGTCCCACCCAATGAGTG	knockout vector-pCX62
MGG-02647-U-F	TAA GGTACC AGCTCTTTTCTAGAGCACGG	knockout vector-pCX62
MGG-02647-U-R	TAA AAGCTT GCATTTTGATGGTGTTTGGGC	knockout vector-pCX62
MGG-02647-D-F	TAA GGATCC AGTATCCTGCTCCATGGCAAC	knockout vector-pCX62
MGG-02647-D-R	TAA ACTAGT CCTCGGAGGAGGTATTTATG	knockout vector-pCX62
MGG-02647-BW-F	AATCGCTAGCGTTATGATGGC	validate the mutant strain
MGG-02647-BN-F	AGTCCATCACCATCCTCAAC	validate the mutant strain
MGG-02647-BN-R	TCAAGCTGGCGAAGGACAGC	validate the mutant strain
MGG-06069-BW-F	TGCATCCGTTACTGTCGATC	validate the mutant strain
MGG-06069-BN-F:	CTGCCTCGTACAACAAGGC	validate the mutant strain
MGG-06069-BN-R	GACTTGCTACTTGGCTTGGT	validate the mutant strain
4T-2-H1A-F:	GTT CCG CGT GGA TCC CCA GGA ATG GCAAGTGTTTTCACCACCTTG	clone the active sites mutant of MoMAa9 expression in E.coli
06069-DTB-R1	AGGGTCCTTTTGCAGACTTGTC	clone the active sites mutant of MoMAa9 expression in E.coli
06069-H102A-F	GACAAGTCTGCAAAAGGACCCT	clone the active sites mutant of MoMAa9 expression in E.coli
06069-DTB-R2	ACAGCCGACTGCGAACTGAGGATCGCCCTTATCGGCCTCTGCCAGGG	clone the active sites mutant of MoMAa9 expression in E.coli
06069-H176A -F	GAGCTGTTGGCCCTGGCAGAGGCCGATAAGGGC	clone the active sites mutant of MoMAa9 expression in E.coli
06069-H176A -R	GCCCTTATCGGCCTCTGCCAGGGCCAACAGCTC	clone the active sites mutant of MoMAa9 expression in E.coli
PGEX-4T-2-06069-F	GTT CCG CGT GGA TCC CCA GGA ATG AGTGTTTTCACCACCTTGTTG	clone MoMAa9 expression in E.coli
PGEX-4T-2-06069-R	TCACGATGCGGCCGCTCGAGTGAAGAGCCCACCAGTCAGCT	clone MoMAa9 expression in E.coli
PSUC2-06069SP-F	TAA GAA TTC ATGAAGTCCTTTGCTACGCT	clone signal peptide of MoAa9
PSUC2-06069SP-R:	TAA CTC GAG GTGTGCGTTGATAACGCTCGC	clone signal peptide of MoAa9
MoAa91-Pro-F	GCGTCTGAGCTTGTGGTAAG	clone promoter sequence
MoAa91-Pro-R	TGTTATGGTTGGAAATTGGTG	clone promoter sequence
MGG-02647-Pro-F	AGCTCTTTTCTAGAGCACGG	clone promoter sequence
MGG-02647-Pro-R	GCATTTTGATGGTGTTTGGGC	clone promoter sequence
MGG_09377-Pro-F	CTCAGGCAGAACCCAAGAAG	clone promoter sequence
MGG_09377-Pro-R	GTACATGCTTCTGATCCGTC	clone promoter sequence
MGG_07101-Pro-F	CTGGATGATCTGCATACGCC	clone promoter sequence
MGG_07101-Pro-R	CATGAATTGAACCATCTCGACAG	clone promoter sequence
pET32a-MSN2-F	CTGATATCGGATCCGAATTCATGGAGTCCATGATGGCCGC	clone MoMSN2 expression in E.coli
pET32a-MSN2-R	TGGTGGTGGTGGTGCTCGAGCTAGTCGGTTCGCTTGCGCT	clone MoMSN2 expression in E.coli
pET32a-His-CEBiP-spF	GCTGATATCGGATCCGAATTC ATGGCCAACTTCACCTGCGCGGT	clone MoMSN2 expression in E.coli
pET32a-His-CEBiP-TMR2	CTCGAGTGCGGCCGCAAGCTT AGCGAACTGCGACCTCCCAG	clone MoMSN2 expression in E.coli
Os03g08020-F	GCGTGGACAAAGTTTTCAACCG	qRT-PCR for rice actin
Os03g08020-R	TCTGGTACCCTCATCAGGCATC	qRT-PCR for rice actin
MGG_03982-F	CCATGTACCCTGGTCTTTCG	qRT-PCR for fungi actin
MGG_03982-R	TTCGAGATCCACATCTGCTG	qRT-PCR for fungi actin
Hph-F	GGAGGTCAACACATCAATG	clone for HpH
Hph-R	CTCTATTCCTTTGCCCTCG	clone for HpH
Rubq1-F	GTGGTGGCCAGTAAGTCCTC	qRT-PCR for plant actin
Rubq1-R	GGACACAATGATTAGGGATCA	qRT-PCR for plant actin
28S rDna-F	TACGAGAGGAACCGCTCATTCAGATAATTA	qRT-PCR for fungi
28S rDna-R	TCAGCAGATCGTAACGATAAAGCTACTC	qRT-PCR for fungi
RT-SLP1-F	CGTCTCCCCCTACTACACCA	qRT-PCR
RT-SLP1-R	GTTCTTGCAGATGGGGATGT	qRT-PCR
RT-MGG_06069-F	TAGCCAAGTCTCAAGGCAAG	qRT-PCR
RT-MGG_06069-R	CTTGCAGACGCCATAGCTT	qRT-PCR
pYF11-MGG_06069-gh-R	CAC CAC CCC GGT GAA CAG CTC CTC GCC CTT GCT CAC GGGGTTGAACACCTTGGGTC	clone GH domain of MoAa9
pYF11-qgh-over-R	GCGGCGCCGTTCGGGGCCATTGCGTTGATAACGCTCGCGA	clone chitin binding domain of MoAa9
pYF11-qgh-over-F	TCGCGAGCGTTATCAACGCAATGGCCCCGAACGGCGCCGC	clone chitin binding domain of MoAa9
pYF11-06069-F	ACT CAC TAT AGG GCG AAT TGG GTA CTC AAA TTG GTT CCATCTGATGATTACACCAGTC	clone MoAa9
pYF11-06069-R	CAC CAC CCC GGT GAA CAG CTC CTC GCC CTT GCT CAC GAAGAGCCCACCAGTCAGCT	clone MoAa9
