# Supplementary material for: Magnaporthe oryzae Auxiliary Activity Protein MoAa91 Functions as Chitin-Binding Protein To Induce Appressorium Formation on Artificial Inductive Surfaces and Suppress Plant Immunity
Source: mBio. 2020 Mar 24;11(2):e03304-19. doi: 10.1128/mBio.03304-19 (PMC7157532; doi:10.1128/mBio.03304-19)
Supplement: TABLE S2 [file mBio.03304-19-st002.xlsx]

## Sheet: Cluster A
Cluster A
Gene	log2(MY)	log2(co-0h)	log2(co-8h)	log2(co-24h)	log2(co-48h)	log2(co-72h)	Pupative fuction
MGG_00081	10.6803	11.548	11.7994	11.9327	11.498	10.2689	hypothetical protein
MGG_00227	1.58801	2.54249	2.6828	0	2.6679	0	hypothetical protein
MGG_00255	4.56348	5.98475	7.68437	8.27023	6.73469	0	hypothetical protein
MGG_01096	4.1743	7.43062	9.98199	8.91293	9.35256	7.45091	glucoamylase
MGG_01261	5.27157	8.16962	7.9471	6.81793	7.56593	0	trehalase
MGG_01678	3.07652	6.67141	9.11834	0	5.96486	0	infection structure specific protein
MGG_02142	0	3.49769	8.38603	0	6.42289	0	hypothetical protein
MGG_02647	2.47743	17.5755	16.0989	15.226	13.7794	7.30225	UVI-1
MGG_02915	2.08502	3.37296	3.82199	0	3.27131	0	FAD binding domain-containing protein
MGG_03502	2.06276	1.79524	8.17119	8.17442	5.87219	0	feruloyl esterase B
MGG_03670	9.47717	10.7103	11.3007	10.6458	10.2271	9.3393	subtilisin-like proteinase Spm1
MGG_05109	0.182398	7.96953	8.14756	0	4.8961	0	hypothetical protein
MGG_05164	2.67643	5.8162	10.4891	10.1707	9.64171	5.91882	hypothetical protein
MGG_05246	1.71356	3.49002	6.56884	0	2.82468	0	alpha-L-rhamnosidase A
MGG_05531	3.13971	8.26258	8.96918	7.81769	8.14639	5.56739	hypothetical protein
MGG_05865	0.994008	2.23297	6.64942	0	4.33988	0	glyoxal oxidase
MGG_06069	1.35519	2.18711	10.8978	9.18822	8.21319	4.79414	endoglucanase
MGG_06494	6.71639	8.22077	9.30685	9.31009	7.12733	5.48088	D-arabinitol 2-dehydrogenase
MGG_06538	3.46024	2.76492	7.89614	8.91737	8.69532	0	Bys1 family protein
MGG_06773	0.920491	1.56722	2.98038	0	3.86949	0	hypothetical protein
MGG_07101	6.4139	8.65176	9.17576	6.56564	8.18076	5.31245	mannan endo-1,6-alpha-mannosidase DCW1
MGG_07220	0.325877	3.10196	6.9677	0	6.51077	0	iron transport multicopper oxidase FET3
MGG_07748	0	8.0366	9.10421	7.77701	5.98585	0	hypothetical protein
MGG_08823	2.24899	7.62153	9.09422	7.60346	7.33354	0	hypothetical protein
MGG_09055	1.33094	8.56303	11.4884	7.56836	8.43548	0	hypothetical protein
MGG_09377	1.04764	0	5.55869	0	5.13665	0	hypothetical protein
MGG_09610	0	7.62317	6.62114	0	6.65967	0	hypothetical protein
MGG_09717	1.3785	1.69561	5.01971	0	4.04691	0	hypothetical protein
MGG_10066	0	0	6.24513	0	5.50351	0	hypothetical protein
MGG_10877	0.51461	2.43262	9.37377	0	7.45026	0	hypothetical protein
MGG_10878	0	4.14246	10.3999	8.00248	8.65236	0	galactose oxidase
MGG_12165	0.757557	1.00902	6.39526	0	4.71588	0	hypothetical protein
MGG_12939	0.277545	5.96583	9.10653	0	7.14379	0	chitin binding protein
MGG_12979	1.03806	1.56839	4.13429	0	3.73004	0	hypothetical protein
MGG_13275	1.5854	6.06725	9.69941	0	8.32196	0	hypothetical protein
MGG_14087	0.604084	6.66337	7.90415	6.44906	6.74282	0	beta 1,3 exoglucanase
MGG_14307	5.85496	8.57551	8.47037	7.6082	8.56264	6.34401	L-ascorbate oxidase
MGG_14598	0	0.640625	7.89509	0	4.68995	0	hypothetical protein
MGG_15185	0.608064	9.04869	9.45846	9.2014	7.40001	0	hypothetical protein
MGG_15251	2.0838	4.79252	6.50814	0	5.91371	0	hypothetical protein
MGG_16377	0.338482	0.421392	3.25905	0	2.73251	0	endo-1,3(4)-beta-glucanase 1
MGG_16538	0.529208	8.26802	12.0747	7.96235	8.41631	0	hypothetical protein
MGG_16853	1.01279	3.19545	8.8549	7.5788	6.97686	0	hypothetical protein
Average	2.1992	5.34639	8.17923	4.45816	6.7524	1.57626

## Sheet: Cluster B
Cluster B
Gene	log2(MY)	log2(co-0h)	log2(co-8h)	log2(co-24h)	log2(co-48h)	log2(co-72h)	Pupative fuction
MGG_00777	9.77047	7.988	9.38323	0	9.25614	8.86374	hypothetical protein
MGG_00992	8.18099	6.27243	2.82642	0	6.60442	10.4677	hypothetical protein
MGG_02257	1.60181	1.38224	6.81601	0	6.56378	7.19075	hypothetical protein
MGG_02532	3.10906	0.706063	0	0	7.53058	8.253	endoglucanase 1 MoEGL1
MGG_03245	2.3594	2.31474	7.1059	0	6.93429	7.64695	aldose 1-epimerase
MGG_03761	3.50857	1.25161	1.4126	0	2.91987	4.23394	hypothetical protein
MGG_04078	4.10133	4.47482	5.20091	0	5.41223	4.95799	WSC domain-containing protein
MGG_04257	3.76912	0.678319	0	0	4.95297	6.51326	secretory lipase family protein
MGG_04582	9.8743	7.62056	8.27443	7.18205	9.01123	10.4983	hypothetical protein
MGG_04603	2.00603	1.65536	3.04358	0	5.67526	7.70113	hypothetical protein
MGG_04757	3.92175	1.23583	2.47684	0	7.13799	8.42482	hypothetical protein
MGG_05690	7.29718	4.64944	5.48846	0	6.12212	7.41703	hypothetical protein
MGG_06722	7.69227	5.08109	7.29297	0	6.91245	8.30726	1,3-beta-glucanosyltransferase gel2
MGG_07877	5.61469	0	2.05103	0	3.74664	6.09595	dipeptidyl-peptidase V
MGG_08047	3.50271	3.98519	1.87164	0	4.46054	7.25772	glycerophosphoryl diester phosphodiesterase family protein
MGG_08164	8.41255	7.61021	8.66215	6.72874	8.54371	8.44457	protein disulfide-isomerase erp38
MGG_08296	1.63571	3.29077	3.63089	0	6.09798	6.68263	hypothetical protein
MGG_08455	3.20822	0.429396	0	0	4.5898	5.41755	hypothetical protein
MGG_08577	7.13008	4.46715	5.66423	0	7.1872	7.69113	hypothetical protein
MGG_09100	0	0.699556	4.77006	0	5.00714	7.56098	cutinase MoCUT2
MGG_09640	9.54116	1.81438	3.24525	0	8.31926	9.80585	alpha-amylase 1
MGG_09875	3.77543	0.979793	4.67645	0	6.20588	9.12158	CAS1 domain-containing protein 1
MGG_10318	8.20342	0	0	0	10.5689	12.0891	hypothetical protein
MGG_10452	0.918421	0	2.53846	0	8.29727	9.193	hypothetical protein
MGG_10468	0.630513	1.82022	3.38932	0	5.9509	5.69483	hypothetical protein
MGG_10827	10.9338	8.47045	8.88771	8.47692	10.3445	11.1058	hypothetical protein
MGG_11149	7.362	5.17905	5.15484	0	5.49111	6.1638	hypothetical protein
MGG_11210	4.23477	0.688771	0	0	4.23447	5.24179	beta-glucosidase 1
MGG_12474	4.70926	5.03536	7.70031	0	6.34307	6.19974	5'-nucleotidase
MGG_13063	1.67437	2.96875	4.41308	0	8.60279	8.06073	hypothetical protein
MGG_13598	1.17897	0.668772	0	0	7.97325	8.47585	endothiapepsin
MGG_14513	5.6765	4.15432	4.92098	0	7.48744	8.21704	hypothetical protein
MGG_17896	0	0	0	0	9.66714	9.10773	hypothetical protein
MGG_09641	9.63863	5.9383	6.60556	0	7.44381	8.14339	hypothetical protein
MGG_09817	5.66347	1.02858	0	0	5.05085	5.20077	minor extracellular protease vpr
MGG_02809	5.51851	6.939	6.87626	0	6.80478	6.37864	hypothetical protein
MGG_04976	6.09047	6.85933	5.10602	0	6.90592	6.59372	ADP-ribosylation factor-like protein 1
MGG_06080	4.42761	4.12059	4.35431	0	4.98858	5.41634	GTPase MTG2
MGG_07914	8.45621	6.61315	9.07208	0	8.03837	9.22711	hypothetical protein
MGG_08012	8.06132	5.96067	5.88365	0	6.69487	7.04414	UDP-glucose 4-epimerase
MGG_08772	2.6894	6.63411	6.22175	0	7.4559	8.1819	hypothetical protein
MGG_09570	3.10976	1.62445	4.86203	0	2.98822	4.70507	hypothetical protein
MGG_10710	5.5221	5.91794	5.45268	0	6.03681	5.20857	oxidoreductase
MGG_11061	4.74007	4.5135	4.96945	0	5.61284	5.87763	hypothetical protein
Average	4.98756	3.49369	4.32504	0.508812	6.6403	7.50183

## Sheet: Cluster C
Cluster C
Gene	log2(MY)	log2(co-0h)	log2(co-8h)	log2(co-24h)	log2(co-48h)	log2(co-72h)	Pupative fuction
MGG_01956	1.30382	0	2.87772	6.79158	7.18259	9.03018	hypothetical protein
MGG_02778	0.657907	1.31176	4.69925	11.6617	6.63949	8.48377	hypothetical protein
MGG_03995	1.94507	3.94476	3.64997	7.06781	6.52826	7.11474	carboxypeptidase S1
MGG_04732	4.92018	1.79619	3.80958	7.50067	10.2713	11.1494	acidic mammalian chitinase
MGG_05785	5.89024	4.92954	8.46672	10.0592	10.0952	11.2721	levanase
MGG_08158	6.53335	3.05238	2.96891	7.88964	8.08137	8.85993	hypothetical protein
MGG_09372	6.80366	6.48118	9.23128	10.5003	10.1022	9.81127	fasciclin domain family protein
MGG_09395	5.0042	0.408844	0	8.58028	8.00728	8.11444	hypothetical protein
MGG_10237	0.424133	0	0	8.99966	5.89191	8.31171	hypothetical protein
MGG_11072	0	0	0	9.85207	9.09295	8.31736	hypothetical protein
MGG_11610	0	0	0	11.007	10.4222	11.1473	BAS3
MGG_12337	0.500804	5.06503	9.43405	12.769	7.73925	9.09241	MAS3 protein
MGG_13764	2.61965	1.83003	3.55637	7.96082	5.85081	7.01351	bilirubin oxidase
MGG_04202	0.441645	1.90948	9.84902	8.65296	7.64265	7.60455	MAS3 protein
MGG_09134	1.46344	5.59547	7.64718	9.94584	8.32196	8.09007	hypothetical protein
MGG_13049	3.42134	5.65615	5.02209	8.92182	9.49185	9.03926	hypothetical protein
MGG_02253	2.80799	1.14793	4.42549	9.47054	5.37428	5.63816	cell surface protein
MGG_02295	2.48052	0.653829	0	7.39248	8.70085	9.24089	amine oxidase
MGG_03374	2.30639	2.16369	1.87411	7.53411	7.44955	9.50158	beta-1,6-galactanase
MGG_04672	6.50579	6.94816	7.51295	8.03734	6.97283	8.26439	hypothetical protein
MGG_05577	0.527711	0.53928	0	0	0	0	hypothetical protein
MGG_05753	8.92615	9.48998	8.8209	9.95894	9.68396	10.4429	protein disulfide-isomerase
MGG_06843	3.63011	3.335	6.04407	6.34432	7.9035	7.51912	alpha-N-arabinofuranosidase 2
MGG_13610	1.15045	2.11716	7.12792	6.93737	6.39829	5.67934	hydrolase
MGG_09387	0	0	0	9.71369	4.33398	5.15643	hypothetical protein
Average	2.81058	2.73503	4.2807	8.54197	7.52714	8.15579

## Sheet: Cluster D-S
Cluster D	Log2（RPKM+1）
Gene	my	co	8h	24h	48h	72h
MGG_10208	0	0	0	0	2.78491	0
MGG_10209	0	0	0	0	4.54184	0
MGG_10010	0	0	0	0	6.28543	0
MGG_02884	0	0.821004	0	0	4.33202	0
MGG_05798	2.65565	0	0	0	5.71294	0
MGG_14465	1.55586	1.85095	0	0	3.15228	0
MGG_16250	1.74295	1.58852	2.73059	0	4.85017	0
MGG_01812	3.1558	0	0	0	4.27529	0
MGG_04900	2.94896	1.68075	3.47729	0	4.9561	0
MGG_08045	2.60239	2.39372	0	0	3.22223	0
Average	1.46616	0.833494	0.620788	0	4.41132	0
Cluster E	Log2（RPKM+1）
Gene	my	co	8h	24h	48h	72h
MGG_07630	9.76633	1.71102	0	8.37594	11.0883	12.0042
MGG_02851	9.27768	5.95574	5.79611	8.07966	9.11741	9.64278
MGG_03593	11.5167	3.90684	4.58094	7.83013	10.4636	11.3952
MGG_08830	11.5884	3.31705	5.51612	8.92093	10.49	11.05
MGG_00703	7.8058	0	0	8.92182	7.65457	10.2304
MGG_04944	8.47932	1.58612	0	8.19308	6.9771	6.51433
MGG_00175	10.3462	8.11634	9.71163	9.80463	9.99693	10.3368
MGG_12646	6.27136	3.2086	5.53803	5.48115	6.19684	7.35262
MGG_00527	9.36722	6.31634	9.43279	9.14131	10.2457	10.8035
MGG_14061	9.92027	5.77677	8.31787	7.29478	9.05367	9.47238
MGG_00505	10.0762	8.24978	9.27378	9.13785	9.15135	9.80086
MGG_11870	7.85447	1.5719	7.43261	7.00809	6.27843	8.81287
MGG_05063	10.0803	5.61557	7.77809	9.13096	7.97433	8.59444
MGG_10445	1.33148	0.592201	0	0	0	0
MGG_00737	13.5799	8.36906	10.9922	9.60264	11.1816	12.7414
MGG_07973	10.8992	5.00137	10.3701	8.05997	10.5408	9.10446
MGG_08835	8.64346	7.91985	8.81936	8.88659	8.31324	9.07101
Average	9.22378	4.54203	6.09175	7.87468	8.51317	9.23101
Cluster F	Log2（RPKM+1）
Gene	my	co	8h	24h	48h	72h
MGG_14269	4.82098	0	5.37041	7.13525	5.61032	0
MGG_09398	5.38424	0.793372	5.08494	7.16366	6.21363	0
MGG_05344	11.7572	9.98032	11.689	11.7311	12.4512	10.0424
MGG_10456	9.06543	3.84961	10.0131	11.3479	10.7548	7.75745
MGG_05663	8.62544	7.20253	9.39541	9.8451	8.44407	8.12157
MGG_11991	0.69822	0	5.37041	8.86501	7.06522	0
MGG_00721	2.50607	0	2.7616	9.96658	4.57558	0
MGG_14095	2.76933	1.1854	5.35311	5.75566	2.01075	0
MGG_13977	2.58264	0.354275	4.12224	6.35902	0	0
MGG_03468	0.811547	0	0	7.15068	7.0222	0
MGG_03946	0.336586	0	3.62756	7.62493	0	0
MGG_08611	5.08499	4.56421	4.3436	7.22226	5.29041	4.98424
MGG_15927	0	0	0	6.59504	0	0
Average	4.1879	2.14844	5.16395	8.21248	5.34139	2.37735
Cluster G	Log2（RPKM+1）
Gene	my	co	8h	24h	48h	72h
MGG_03619	6.35248	10.4879	9.09779	8.56688	8.7589	8.16792
MGG_07623	0	10.9715	6.39885	10.6463	7.01263	0
MGG_02376	4.54709	8.41644	6.81062	6.81384	5.51087	4.5876
MGG_10315	5.06144	12.4256	11.9039	11.242	4.37584	6.17945
MGG_00067	6.51354	10.921	6.60526	9.30232	7.50052	7.03642
MGG_08758	7.26346	8.8695	7.72159	7.31205	6.58098	6.3678
MGG_09527	10.8424	13.6778	10.3738	11.16	9.5636	8.68663
MGG_04259	0	4.84795	0	0	0	0
MGG_01609	11.6215	12.5566	12.4945	11.332	11.4184	10.932
Average	5.80021	10.3527	7.93402	8.48616	6.74686	5.77309
Cluster H	Log2（RPKM+1）
Gene	my	co	8h	24h	48h	72h
MGG_15347	4.08272	0	5.56446	0	0	0
MGG_09782	2.95947	2.14279	6.05332	0	0	0
MGG_05632	1.65317	1.90767	3.6545	0	0	0
MGG_00531	1.51452	0.58644	5.43474	0	0	0
MGG_16125	1.2021	0	5.11851	0	0	0
MGG_00311	0	1.70763	3.11053	0	0	0
MGG_05393	0	3.58046	4.52292	0	0	0
Average	1.63028	1.41785	4.77986	0	0	0
Cluster I	Log2（RPKM+1）
Gene	my	co	8h	24h	48h	72h
MGG_08736	0	2.62062	6.22421	0	6.28816	4.04463
MGG_00994	0	0	8.20101	0	6.10157	5.95858
MGG_13578	0.727063	0.741995	8.2213	0	7.19487	7.34822
MGG_01147	0.392993	2.20637	5.43632	0	3.84514	6.20059
MGG_02134	0.871846	3.32069	4.24343	0	4.37098	4.88215
MGG_01001	2.87329	0.689396	5.11049	0	3.11227	4.28099
Average	0.810866	1.59651	6.23946	0	5.15217	5.45253
Cluster J	Log2（RPKM+1）
Gene	my	co	8h	24h	48h	72h
MGG_01692	5.90388	2.79965	0	0	0	6.91478
MGG_00779	2.52816	1.71411	2.16797	0	0	4.69862
MGG_06189	9.57558	9.64162	9.81844	9.23057	9.16015	10.579
MGG_08971	1.40197	0	0	0	0	7.41066
MGG_10798	0	1.58612	0	0	0	5.364
MGG_03351	2.50119	1.91585	3.28715	0	0	4.45092
MGG_14292	2.23662	4.24747	4.23532	0	0	6.59372
MGG_12847	12.1757	11.9794	11.9076	10.2111	10.6748	12.298
MGG_09848	0	6.62792	6.71237	0	0	8.03866
Average	4.0359	4.50135	4.23654	2.16018	2.20388	7.37204
Cluster K	Log2（RPKM+1）
Gene	my	co	8h	24h	48h	72h
MGG_09602	4.60471	1.41921	8.83824	0	7.02122	0
MGG_11608	4.39398	1.59414	3.09767	0	3.08209	0
MGG_11574	5.46752	2.88531	3.62423	0	3.60801	0
MGG_14907	6.29275	4.11625	4.64469	0	4.71719	0
MGG_01655	6.69296	1.16494	2.63987	0	0	0
Average	5.49038	2.23597	4.56894	0	3.6857	0
Cluster L	Log2（RPKM+1）
Gene	my	co	8h	24h	48h	72h
MGG_01750	4.05949	5.01675	5.28422	5.68633	4.19459	0
MGG_10799	4.4329	5.32662	4.48586	8.2147	3.77481	0
MGG_06302	7.67909	7.79423	7.00217	7.6504	7.47609	5.40306
MGG_17932	8.02529	5.6345	5.25084	7.28907	4.66772	0
MGG_10252	9.41103	5.57158	6.65533	7.33541	6.30287	0
MGG_11224	10.261	10.5994	8.80211	10.3389	9.09848	8.65166
Average	7.31146	6.65717	6.24675	7.75246	5.9191	2.34245
Cluster M	Log2（RPKM+1）
Gene	my	co	8h	24h	48h	72h
MGG_04889	1.66333	0	0	0	0	0
MGG_14966	4.6977	0.749338	0	0	0	0
MGG_11335	6.07456	0.52739	0	0	0	0
MGG_08046	1.37843	1.05672	0	0	0	0
MGG_00592	12.6718	11.0756	10.5268	10.6385	9.83164	10.0424
Average	5.29717	2.68181	2.10535	2.12769	1.96633	2.00847
Cluster N	Log2（RPKM+1）
Gene	my	co	8h	24h	48h	72h
MGG_11750	9.02063	8.80457	7.93029	8.45529	8.69446	9.29431
MGG_12521	10.6543	11.7973	8.2519	7.72192	11.493	11.6697
Average	9.83745	10.3009	8.0911	8.08861	10.0937	10.482
Cluster O	Log2（RPKM+1）
Gene	my	co	8h	24h	48h	72h
MGG_06493	5.54909	6.99497	5.04631	0	0	0
MGG_01134	7.59459	7.68367	7.09958	6.48902	6.87931	6.21774
MGG_09732	2.49943	3.9045	3.54885	0	3.24161	0
MGG_15988	6.15232	7.37338	6.95363	0	6.69167	5.48962
MGG_08117	4.87751	4.65495	4.28756	0	3.34367	4.13348
MGG_08795	5.46337	6.3955	7.2481	0	5.57346	5.11786
MGG_00490	4.65213	6.61071	6.98398	0	5.30728	5.35353
Average	5.25549	6.23109	5.88114	0.927003	4.43386	3.75889
Cluster P	Log2（RPKM+1）
Gene	my	co	8h	24h	48h	72h
MGG_10669	3.44408	7.86765	3.96419	6.99181	6.04297	8.35406
MGG_00072	0.431464	0	0	0	0	0
MGG_15520	0.316718	0	0	0	0	0
Average	1.39742	2.62255	1.3214	2.3306	2.01432	2.78469
Cluster Q	Log2（RPKM+1）
Gene	my	co	8h	24h	48h	72h
MGG_12906	3.98591	4.23591	5.1574	7.6504	3.63485	5.40306
MGG_07295	5.13079	5.19239	3.98487	6.69458	4.92149	6.01341
Average	4.55835	4.71415	4.57113	7.17249	4.27817	5.70824
Cluster R	Log2（RPKM+1）
Gene	my	co	8h	24h	48h	72h
MGG_05100	0.911726	6.36459	0	0	3.75971	0
Cluster S	Log2（RPKM+1）
Gene	my	co	8h	24h	48h	72h
MGG_09922	5.57757	2.54068	7.65709	6.2265	4.93304	4.97895
